# Supplementary material for: Increases in humidity will intensify lethal hyperthermia risk for birds occupying humid lowlands
Source: Conserv Physiol. 2025 Jun 3;13(1):coaf036. doi: 10.1093/conphys/coaf036 (PMC12133222; doi:10.1093/conphys/coaf036)
Supplement: Web_Material_coaf036 [file web_material_coaf036.zip]

Archive with 2 entries (2 files):
- Coulson et al supplementary materials.pdf
- Graphical abstract.pdf
